# Supplementary material for: Comparison of NTRK fusion detection methods in microsatellite-instability-high metastatic colorectal cancer
Source: Virchows Arch. 2023 Apr 17;482(6):983–92. doi: 10.1007/s00428-023-03538-1 (PMC10247849; doi:10.1007/s00428-023-03538-1)
Supplement: Supplementary file 2 — (XLSX 263 KB) [file 428_2023_3538_MOESM2_ESM.xlsx]

## Sheet: S1 RNA-NGS panel
Archer FusionPlex Lung panel
Gene	NM number	Coverage (exons)	Assay type	Description
ALK	NM_004304	exon 2,4,6,10,16,17,18,19,20,21,22,23,26	Fusion	5'
ALK	NM_004304	exon 22,23,25	Mutation	T1151-C1156, F1174, L1196-S1206, G1269
BRAF	NM_004333	exon 2,7,8,9,10,11,12,15,16	Fusion	5'
BRAF	NM_004333	exon 1,3,7,8,10,13	Fusion	3'
BRAF	NM_004333	exon 15	Mutation	V600
EGFR	NM_005228	exon 7,8,9,16,19,20	Fusion	5'
EGFR	NM_005228	exon 1,24,25	Fusion	3'
EGFR	NM_005228	exon 8	Exon 2-7 skipping (EGFRvIII)	5'
EGFR	NM_005228	exon 1	Exon 2-7 skipping (EGFRvIII)	3'
EGFR	NM_005228	exon 18,19,20,21	Mutation	E709-G719, E746-L760, V774-C797, L858-861
FGFR1	NM_015850	exon 2,3,4,5,6,7,8,9,10,11,17	Fusion	5'
FGFR1	NM_015850	exon 12,17	Fusion	3'
FGFR2	NM_000141	exon 2,5,7,8,9,10	Fusion	5'
FGFR2	NM_000141	exon 16,17	Fusion	3'
FGFR3	NM_000142	exon 3,5,8,9,10	Fusion	5'
FGFR3	NM_000142	exon 16,17,18	Fusion	3'
KRAS	NM_004985	exon 2,3	Mutation	G12-G13, Q61
MET	NM_000245	exon 2,4,5,6,13,14,15,16,17,21	Fusion	5'
MET	NM_000245	exon 2,13	Fusion	3'
MET	NM_000245	exon 15	Exon 14 skipping	5'
MET	NM_000245	exon 13	Exon 14 skipping	3'
NRG1	NM_013957	exon 1,8	Fusion	5'
NRG1	NM_004495	exon 1,2,3,4,6	Fusion	5'
NRG1	NM_013962	exon 1	Fusion	3'
NTRK1	NM_002529	exon 2,4,6,8,10,11,12,13	Fusion	5'
NTRK2	NM_006180	exon 5,7,9,11,12,13,14,15,16,17	Fusion	5'
NTRK3	NM_002530	exon 4,7,10,12,13,14,15,16	Fusion	5'
NTRK3	NM_001007156	exon 15	Fusion	5'
NTRK3	NM_002530	exon 13,14,15	Fusion	3'
RET	NM_020630	exon 2,4,6,8,9,10,11,12,13,14	Fusion	5'
RET	NM_020630	exon 15,16	Mutation	A883, M918
ROS1	NM_002944	exon 2,4,7,31,32,33,34,35,36,37	Fusion	5'
ROS1	NM_002944	exon 38	Mutation	G2032

## Sheet: S2 FFPE-TLC panels
Roche capture panel					Agilent capture panel
Gene	NM number	targeted (exons tiled, rest NLAIII spaced) regions			Gene	NM number	targeted (tiled) regions
MYOD1	NM_002478	exons 1-3			MET	NM_000245	exons 2-21, intron 13-15
CTNNB1	NM_001904.4	exon 3			NRAS	NM_0002524.5	exons 2-5
ACTB		complete gene + flanks			ERBB2	NM_004448.3	exons 1-27
ALK		complete gene + flanks			KRAS	NM_004985	exons 2-5
ATF1		complete gene + flanks			EGFR	NM_005228	exons 1-28
BCOR		complete gene + flanks			PIK3CA	NM_006218	exons 2-21
BCORL1		complete gene + flanks			ALK		complete gene + flanks
BRAF		complete gene + flanks			BRAF		complete gene + flanks
CAMTA1		complete gene + flanks			CD274		complete gene + flanks
CIC		complete gene + flanks			FGFR3		complete gene + flanks
COL1A1		complete gene + flanks			NRG1		complete gene + flanks
DDIT3		complete gene + flanks			NTRK1		complete gene + flanks
ERG		complete gene + flanks			NTRK2		complete gene + flanks
EWSR1		complete gene + flanks			NTRK3		complete gene + flanks
FOS		complete gene + flanks			RET		complete gene + flanks
FOSB		complete gene + flanks			ROS1		complete gene + flanks
FOXO1		complete gene + flanks			TP53		complete gene + flanks
FOXO4		complete gene + flanks
FUS		complete gene + flanks
GLI1		complete gene + flanks
HEY1		complete gene + flanks
HMGA2		complete gene + flanks
IRF2BP2		complete gene + flanks
JAZF1		complete gene + flanks
KMT2A		complete gene + flanks
MKL2-MRTFB		complete gene + flanks
NAB2-STAT6		complete gene + flanks
NCOA2		complete gene + flanks
NR4A3		complete gene + flanks
NTRK1		complete gene + flanks
NTRK2		complete gene + flanks
NTRK3		complete gene + flanks
NUP107		complete gene + flanks
NUTM1		complete gene + flanks
NUTM2A		complete gene + flanks
PAX3		complete gene + flanks
PAX7		complete gene + flanks
PDGFB		complete gene + flanks
PHF1		complete gene + flanks
PLAG1		complete gene + flanks
SS18		complete gene + flanks
SS18L1		complete gene + flanks
TFE3		complete gene + flanks
USP6		complete gene + flanks
VGLL2-ROS1		complete gene + flanks
WWTR1		complete gene + flanks
YWHAE		complete gene + flanks

## Sheet: S3 Sample overview
Patient ID	Sex, age	Site of primary	Specimen	Tumor	Age of FFPE block (months)	Tumor percentage	BRAF V600E status	KRAS status*	Pan-TRK IHC	% positive tumor cells	NTRK fusion
001	M, 62y	Coecum	Resection	Primary	63	20-30%	Wildtype	Mutation	Weak, non-specific stainig		Not detected
002	F, 64y	Colon ascendens	Resection	Primary	56	0.3	Wildtype	Mutation	Weak, non-specific stainig		Not detected
003	F, 80y	Colon ascendens	Resection	Primary	28	0.2	Mutation	Wildtype	Weak, non-specific stainig		Not detected
004	M, 95y	Colon ascendens	Colon biopsy	Primary	28	0.5	Mutation	Wildtype	Weak, non-specific stainig		Not detected
005	M, 35y	Sigmoid	Peritoneum biopsy	Metastasis	58	0.9	Wildtype	Mutation	Weak, non-specific stainig		Not detected
006	F, 67y	Coecum	Resection	Primary	71	<10%	Mutation	Wildtype	Weak, non-specific stainig		Not detected
007	M, 45y	Transversum	Liver resection	Metastasis	66	0.1	Wildtype	Wildtype	Weak, non-specific stainig		Not detected
008	M, 70y	Coecum	Colon biopsy	Primary	32	0.3	Mutation	Wildtype	Weak, non-specific stainig		Not detected
009	M, 72y	Colon ascendens	Resection	Primary	56	0.5	Wildtype	Wildtype	Weak, non-specific stainig		Not detected
010	M, 43y	Coecum	Resection	Primary	26	0.2	Wildtype	Wildtype	Weak, non-specific stainig		Not detected
011	F, 64y	Sigmoid	Resection	Primary	119	0.2	Wildtype	Mutation	Weak, non-specific stainig		Not detected
012	F, 76y	Coecum	Colon biopsy	Primary	36	0.3	Wildtype	Wildtype	Cytoplasmic	0.6	Not detected
013	F, 77y	Colon ascendens	Resection	Primary	40	0.2	Mutation	Wildtype	Cytoplasmic	0.2	Not detected
014	M, 60y	Coecum	Resection	Primary	33	0.2	Wildtype	Mutation	Cytoplasmic	1	Not detected
015	M, 59y	Colon ascendens	Resection	Primary	32	0.2	Mutation	Wildtype	Cytoplasmic	0.5	Not detected
016	F, 82y	Flexura hepatica	Colon biopsy	Primary	43	0.7	Mutation	Wildtype	Cytoplasmic	1	Not detected
017	F, 64y	Colon ascendens	Resection	Primary	27	0.6	Mutation	Wildtype	Cytoplasmic	0.7	Not detected
018	M, 84y	Transversum	Colon biopsy	Primary	39	10-20%	Wildtype	Wildtype	Cytoplasmic + perinuclear	0.9	LMNA-NTRK1
019	M, 51y	Ascendens	Resection	Primary	26	0.3	Wildtype	Wildtype	Cytoplasmic + nuclear	0.1	ETV6-NTRK3
020	M, 62y	Flexura lienalis	Resection	Primary	41	0.6	Wildtype	Wildtype	Cytoplasmic + perinuclear	1	TPM3-NTRK1
021	M, 74y	Transversum	Liver biopsy	Metastasis	50	0.2	Wildtype	Wildtype	Cytoplasmic	0.9	SFPQ-NTRK1
022	F, 50y	Colon ascendens	Resection	Primary	83	0.2	Wildtype	Wildtype	Cytoplasmic + perinuclear	1	TPM3-NTRK1
023	M, 60y	Flexura hepatica	Colon biopsy	Primary	46	0.4	Wildtype	Wildtype	Cytoplasmic + membranous	1	TPM3-NTRK1
024	F, 73y	Flexura lienalis	Resection	Primary	79	0.4	Wildtype	Wildtype	Cytoplasmic + perinuclear	1	TPM3-NTRK1
025	F, 54y	Colon ascendens	Resection	Primary	54	0.2	Wildtype	Wildtype	Cytoplasmic + membranous	0.9	LMNA-NTRK1
026	M, 52y	Coecum	Resection	Primary	43	10-20%	Wildtype	Wildtype	Cytoplasmic + nuclear	1	LMNA-NTRK1
027	F, 51y	Transversum	Resection	Primary	70	40-50%	Wildtype	Wildtype	Cytoplasmic + membranous	1	LMNA-NTRK1
	* Includes KRAS exon 2,3

## Sheet: S4 RNA-NGS and FFPE-TLC results
	RNA-NGS					FFPE-TLC
Patient ID	Panel	NTRK	BRAF-V600E	KRAS	Other	Panel	NTRK	BRAF-V600E	KRAS	Other
001	Archer Fusionplex® Lung panel			KRAS-G13D	AGBL4-NTRK2 intron-intron fusion	Agilent capture panel			KRAS-G13D
002	Archer Fusionplex® Lung panel			KRAS-G12C		Roche capture panel			NA
003	Archer Fusionplex® Lung panel		BRAF-V600E			Agilent capture panel		BRAF-V600E
004	Archer Fusionplex® Lung panel		BRAF-V600E			Agilent capture panel		BRAF-V600E
005	Archer Fusionplex® Lung panel	NA	NA	NA	NA	Agilent capture panel
006	Archer Fusionplex® Lung panel	NA	NA	NA	NA	Roche capture panel		BRAF-V600E	NA
007	Archer Fusionplex® Lung panel					Roche capture panel			NA
008	Archer Fusionplex® Lung panel		BRAF-V600E			Roche capture panel		BRAF-V600E	NA
009	Archer Fusionplex® Lung panel				EGFR variant of uncertain significance	Roche capture panel			NA
010	Archer Fusionplex® Lung panel				MET variant of uncertain significance	Agilent capture panel
011	Archer Fusionplex® Lung panel			KRAS-G12S (25%) + KRAS-T58I (3%)		Agilent capture panel			KRAS-G12S
012	Archer Fusionplex® Lung panel					Roche capture panel			NA
013	Archer Fusionplex® Lung panel		BRAF-V600E			Roche capture panel		BRAF-V600E	NA
014	Archer Fusionplex® Lung panel			KRAS-G13D	NAV1-NTRK2 intron-exon fusion (artefact)	Roche capture panel			NA
015	Archer Fusionplex® Lung panel		BRAF-V600E			Roche capture panel		BRAF-V600E	NA
016	Archer Fusionplex® Lung panel		BRAF-V600E			Roche capture panel		BRAF-V600E	NA
017	Archer Fusionplex® Lung panel		BRAF-V600E			Roche capture panel		BRAF-V600E	NA
018	Archer Fusionplex® Lung panel	LMNA-NTRK1				Roche capture panel	LMNA-NTRK1		NA
019	Archer Fusionplex® Lung panel	ETV6-NTRK3				Agilent capture panel	ETV6-NTRK3
020	Archer Fusionplex® Lung panel	TPM3-NTRK1				Roche capture panel	TPM3-NTRK1		NA
021	Archer Fusionplex® Lung panel	SFPQ-NTRK1			EGFR mutation, MET variant of uncertain significance	Roche capture panel	SFPQ-NTRK1		NA
022	Archer Fusionplex® Lung panel	TPM3-NTRK1				Roche capture panel	TPM3-NTRK1		NA
023	Archer Fusionplex® Lung panel	TPM3-NTRK1				Roche capture panel	TPM3-NTRK1		NA
024	Archer Fusionplex® Lung panel	TPM3-NTRK1				Roche capture panel	TPM3-NTRK1		NA
025	Archer Fusionplex® Lung panel	LMNA-NTRK1				Roche capture panel			NA
026	Archer Fusionplex® Lung panel					Roche capture panel	LMNA-NTRK1		NA
027	Archer Fusionplex® Lung panel	LMNA-NTRK1				Roche capture panel	LMNA-NTRK1		NA

## Sheet: S5 FISH results
		NTRK1			NTRK3			NTRK2
Patient ID	Local tumor percentage	Background	Signal strength	Result	Background	Signal strength	Result	Background	Signal strength	Result
001	0.7	Low	+	Negative	Low	+	Negative	Low	+	Negative
002	0.7	Low	+	Equivocal	Low	+	Negative	Low	+	Negative
				2% break-apart
				13% single red
003	0.5	Low	+	Negative	Low	+	Negative	Low	+	Negative
004	0.8	Low	+	Negative	Low	+	Negative	Moderate	+	Negative
005	0.9	Low	+	Negative	High	+/-	Negative	High	+/-	Negative
006	30-40%	Low	+	Negative	Moderate	+	Negative	High	+	Negative
007	0.3	Low	+	Equivocal	Low	+	Negative	Moderate	+	Negative
				2% break-apart
				14,8% single red
008	0.6	Low	+	Equivocal	Low	+	Negative	Moderate	+	Negative
				1% break-apart
				12% single red
009	0.7	Low	+	Negative	Moderate	+	Negative	NA	NA	NA
010	0.3	Low	+	Negative	NA	NA	NA	NA	NA	NA
011	0.3	Moderate	+/-	Negative	High	+	Negative	Moderate	+/-	Negative
012	0.8	Low	+	Equivocal	Low	+/-	Negative	Moderate	+	Negative
				1% break-apart
				14,9% single red
013	0.7	Low	+	Equivocal	Moderate	+	Negative	Moderate	+	Negative
				1% break-apart
				12% single red
014	0.4	Low	+	Negative	Low	+	Negative	NA	NA	NA
015	0.6	Low	+	Equivocal	Low	+	Negative	Moderate	+	Negative
				3% break-apart
				12% single red
016	0.7	Low	+/-	Equivocal	Low	+	Negative	Low	+	Negative
				9% break-apart
				13% single red
017	0.7	Low	+	Negative	Low	+	Negative	Low	+	Negative
018	0.4	Low	+	Positive
				4% break-apart
				49% single red
019	0.7	Low	+	Equivocal	Low	+	Positive
				7% break-apart			32% break-apart
				11% single red
020	0.4	Low	+	Positive
				8% break-apart
				44% single red
021	0.3	Low	+/-	Positive
				25% break-apart
				7% single red
022	0.9	Moderate	+	Negative	NA	NA	NA	NA	NA	NA
023	0.8	Low	+/-	Equivocal	NA	NA	NA	NA	NA	NA
				9% break-apart
				14% single red
024	0.3	Low	+	Positive
				25% break-apart
				15,2% single red
025	60-70%	Low	+	Positive
				3% break-apart
				34% single red
026	0.8	Low	+/-	Negative	Moderate	+	Negative	Moderate	+	Negative
027	0.6	Low	+	Positive
				3% break-apart
				33% single red

## Sheet: S6 Idylla results
	First run				Second run
Patient ID	NTRK1	NTRK2	NTRK3	Result	NTRK1	NTRK2	NTRK3	Result
001	ND	ND	ND	Negative
002	ND	ND	ND	Negative
003	ND	ND	ND	Negative
004	ND	ND	ND	Negative
005	NI	NI	NI	Invalid	ND	ND	NI	Invalid
006	Error	Error	Error	Invalid	NA	NA	NA	NA
007	ND	ND	ND	Negative
008	ND	ND	NI	Invalid	ND	ND	NI	Invalid
009	ND	ND	ND	Negative
010	ND	ND	ND	Negative
011	ND	ND	ND	Negative
012	ND	ND	ND	Negative
013	ND	ND	ND	Negative
014	ND	ND	ND	Negative
015	ND	ND	ND	Negative
016	ND	NI	NI	Invalid	ND	NI	NI	Invalid
017	ND	ND	NI	Invalid	NA	NA	NA	NA
018	D	ND	ND	Positive
019	NI	NI	NI	Invalid	ND	ND	D	Positive
020	NI	NI	NI	Invalid	D	ND	ND	Positive
021	D	ND	ND	Positive
022	D	ND	ND	Positive
023	D	ND	NI	Positive
024	NI	NI	NI	Invalid	D	ND	ND	Positive
025	D	ND	ND	Positive
026	D	ND	ND	Positive
027	D	ND	NI	Positive
D	Detected
ND	Not detected
NI	Invalid
NA	Not assessed
